# Supplementary material for: Clinical and Biological Evaluation of Chemo-Mechanical Caries Excavation with Brix 3000 in Primary Molars: An 18-Month Prospective Study
Source: Medicina (Kaunas). 2026 Mar 24;62(4):615. doi: 10.3390/medicina62040615 (PMC13117672; doi:10.3390/medicina62040615)
Supplement: Supplementary file 1 [file medicina-62-00615-s001.zip]

Archive with 1 entries (1 files):
- medicina-4182475-supplementary.pdf
